# Supplementary material for: Subthalamic Nucleus Deep Brain Stimulation Treats Parkinson’s Disease Patients with Cardiovascular Disease Comorbidity: A Retrospective Study of a Single Center Experience
Source: Brain Sci. 2022 Dec 29;13(1):70. doi: 10.3390/brainsci13010070 (PMC9857054; doi:10.3390/brainsci13010070)
Supplement: Supplementary file 1 [file brainsci-13-00070-s001.zip]

Archive with 1 entries (1 files):
- brainsci-2087858-supplementary.pdf
